# Supplementary material for: Comparative characterization of Crimean-Congo hemorrhagic fever virus cell culture systems with application to propagation and titration methods
Source: Virol J. 2023 Jun 19;20:128. doi: 10.1186/s12985-023-02089-w (PMC10280830; doi:10.1186/s12985-023-02089-w)
Supplement: Supplementary file 1 — Additional file 1. The TCID50 calculator as an excel spread sheet. [file 12985_2023_2089_MOESM1_ESM.xlsx]

## Sheet: Tabelle1
TCID50 calculator
© Marco Binder, Dept. Infectious Diseases, Molecular Virology, Heidelberg University
TCID50 is calculated by the Spearman & Kärber algorithm as described in
Hierholzer & Killington (1996), Virology Methods Manual, p. 374.
volume per well:		45	µl
replicate wells per dilution:		6
dilution factor:	1:	10
dilution in the first well:	1:	10
dilution		number of		number of
		positive wells		negative wells	last dilu	pi	single pi
1:10 (10^-1)	-1	6		0		1	1	0
1:100 (10^-2)	-2	6		0		1
1:1000 (10^-3)	-3	6		0	-3	1
1:10000 (10^-4)	-4	4		2		0.666667	0.666667	0.0444444
1:100000 (10^-5)	-5	2		4		0.333333	0.333333	0.0444444
1:1000000 (10^-6)	-6	0		6		0	0	0
1:10000000 (10^-7)	-7	0		6		0
1:100000000 (10^-8)	-8	0		6		0
1:1000000000 (10^-9)	-9	0		6		0
1:10000000000 (10^-10)	-10	0		6		0
1:100000000000 (10^-11)	-11	0		6		0
1:1000000000000 (10^-12)	-12	0		6		0
last complete infection at dilution:		10^-3
	TCID50/ml:		5.85 +/- 0.3 log10
TCID50/ml:			702728
		+sd	693415
		-sd	349020
FFU/ml (aprx.):			484883
		+sd	478456
		-sd	240824
	with FFU aprx. 0.69 x TCID50
	M. Horzinek: Kompendium der allgemeinen Virologie.
	Pareys Studientexte, Verlag Paul Parey, Berlin und Hamburg, 1985
We assume no liability or responsibility for the correctness of our implementation of the Spearman & Kärber algorithm in Excel - please report any error to marco_binder[at]med.uni-heidelberg.de
