# Supplementary material for: Comparative characterization of Crimean-Congo hemorrhagic fever virus cell culture systems with application to propagation and titration methods
Source: Virol J. 2023 Jun 19;20:128. doi: 10.1186/s12985-023-02089-w (PMC10280830; doi:10.1186/s12985-023-02089-w)
Supplement: Supplementary file 2 — Additional file 2. List of research papers describing major cell lines for CCHFV culture and titration. [file 12985_2023_2089_MOESM2_ESM.xlsx]

## Sheet: CCHFV_Cell_Lines
Cell line	PMID	Publication year	Article title
Vero (E6)	36075566	2022	Transcriptome profiling highlights regulated biological processes and type III interferon antiviral responses upon Crimean-Congo hemorrhagic fever virus infection
	35587473	2022	The host inflammatory response contributes to disease severity in Crimean-Congo hemorrhagic fever virus infected mice
	35278778	2022	Synthesis, antiviral and antitumor activities investigations of a series of Ribavirin C-nucleoside analogue prodrugs
	35257725	2022	In vitro and in vivo efficacy of a novel nucleoside analog H44 against Crimean-Congo hemorrhagic fever virus
	34817199	2022	Nucleoside-Modified mRNA Vaccines Protect IFNAR-/- Mice against Crimean-Congo Hemorrhagic Fever Virus Infection
	34703927	2021	Development of a protective inactivated vaccine against Crimean-Congo hemorrhagic fever infection
	34613808	2021	Virus-Derived DNA Forms Mediate the Persistent Infection of Tick Cells by Hazara Virus and Crimean-Congo Hemorrhagic Fever Virus
	34282163	2021	Development of double antibody sandwich ELISA as potential diagnostic tool for rapid detection of Crimean-Congo hemorrhagic fever virus
	34077751	2021	Protective neutralizing antibodies from human survivors of Crimean-Congo hemorrhagic fever
	33869079	2021	Differential Cell Line Susceptibility to Crimean-Congo Hemorrhagic Fever Virus
	33654101	2021	A CCHFV DNA vaccine protects against heterologous challenge and establishes GP38 as immunorelevant in mice
	33572847	2021	Utility of a Sequence-Independent, Single-Primer-Amplification (SISPA) and Nanopore Sequencing Approach for Detection and Characterization of Tick-Borne Viral Pathogens
	33515661	2021	Serological and molecular study of Crimean-Congo Hemorrhagic Fever Virus in cattle from selected districts in Uganda
	33504869	2021	Purification of Crimean-Congo hemorrhagic fever virus nucleoprotein and its utility for serological diagnosis
	33322045	2020	Novel Broad-Spectrum Antiviral Inhibitors Targeting Host Factors Essential for Replication of Pathogenic RNA Viruses
	33232320	2020	Hazara virus and Crimean-Congo Hemorrhagic Fever Virus show a different pattern of entry in fully-polarized Caco-2 cell line
	33226988	2020	Evaluation of the cell culture based and the mouse brain derived inactivated vaccines against Crimean-Congo hemorrhagic fever virus in transiently immune-suppressed (IS) mouse model
	33084573	2020	A single mutation in Crimean-Congo hemorrhagic fever virus discovered in ticks impairs infectivity in human cells
	31996434	2020	Structure and Characterization of Crimean-Congo Hemorrhagic Fever Virus GP38
	31931103	2020	Comparison of broad-spectrum antiviral activities of the synthetic rocaglate CR-31-B (-) and the eIF4A-inhibitor Silvestrol
	31905032	2020	Crimean-Congo hemorrhagic fever virus replication imposes hyper-lipidation of MAP1LC3 in epithelial cells
	31557262	2019	Persistent Crimean-Congo hemorrhagic fever virus infection in the testes and within granulomas of non-human primates with latent tuberculosis
	31309159	2019	GP38-targeting monoclonal antibodies protect adult mice against lethal Crimean-Congo hemorrhagic fever virus infection
	31123310	2019	Vesicular Stomatitis Virus-Based Vaccine Protects Mice against Crimean-Congo Hemorrhagic Fever
	30513365	2019	Standardized focus assay protocol for biosafety level four viruses
	30111561	2018	Exploring Crimean-Congo Hemorrhagic Fever Virus-Induced Hepatic Injury Using Antibody-Mediated Type I Interferon Blockade in Mice
	30036960	2018	Interactions of Human Dermal Dendritic Cells and Langerhans Cells Treated with Hyalomma Tick Saliva with Crimean-Congo Hemorrhagic Fever Virus
	29520745	2018	Isolation, Characterization, and Phylogenetic Analysis of Two New Crimean-Congo Hemorrhagic Fever Virus Strains from the Northern Region of Xinjiang Province, China
	28836897	2017	Genomic Characterization of Crimean-Congo Hemorrhagic Fever Virus in Hyalomma Tick from Spain, 2014
	28515298	2017	Crimean-Congo Hemorrhagic Fever Virus Nucleocapsid Protein Augments mRNA Translation
	28482001	2017	Crimean-Congo Hemorrhagic Fever in Humanized Mice Reveals Glial Cells as Primary Targets of Neurological Infection
	28250124	2017	Immunization with DNA Plasmids Coding for Crimean-Congo Hemorrhagic Fever Virus Capsid and Envelope Proteins and/or Virus-Like Particles Induces Protection and Survival in Challenged Mice
	27666016	2016	Molecular basis for the formation of ribonucleoprotein complex of Crimean-Congo hemorrhagic fever virus
	27272940	2016	Protective effects of a Modified Vaccinia Ankara-based vaccine candidate against Crimean-Congo Haemorrhagic Fever virus require both cellular and humoral responses
	26223644	2015	RIG-I Mediates an Antiviral Response to Crimean-Congo Hemorrhagic Fever Virus
	25933376	2015	Recovery of Recombinant Crimean Congo Hemorrhagic Fever Virus Reveals a Function for Non-structural Glycoproteins Cleavage by Furin
	25796972	2015	Evaluation of Crimean-Congo hemorrhagic fever virus in vitro inhibition by chloroquine and chlorpromazine, two FDA approved molecules
	25760444	2015	Immunization of Knock-Out α/β Interferon Receptor Mice against High Lethal Dose of Crimean-Congo Hemorrhagic Fever Virus with a Cell Culture Based Vaccine
	25649667	2015	Molecular and serological findings in suspected patients with Crimean-Congo hemorrhagic fever virus in Iran
	25059478	2014	Evaluation of transmission risks associated with in vivo replication of several high containment pathogens in a biosafety level 4 laboratory
	24786748	2014	Next-generation sequencing of southern African Crimean-Congo haemorrhagic fever virus isolates reveals a high frequency of M segment reassortment
	24786461	2014	Evaluation of Antiviral Efficacy of Ribavirin, Arbidol, and T-705 (Favipiravir) in a Mouse Model for Crimean-Congo Hemorrhagic Fever
	24621656	2014	A novel vaccine against Crimean-Congo Haemorrhagic Fever protects 100% of animals against lethal challenge in a mouse model
	23282186	2013	Pseudo-plaque reduction neutralization test (PPRNT) for the measurement of neutralizing antibodies to Crimean-Congo hemorrhagic fever virus
	22906394	2013	Application of the pseudo-plaque assay for detection and titration of Crimean-Congo hemorrhagic fever virus
	22616022	2012	Detection, isolation and confirmation of Crimean-Congo hemorrhagic fever virus in human, ticks and animals in Ahmadabad, India, 2010-2011
	22341783	2012	In situ rolling circle amplification detection of Crimean Congo hemorrhagic fever virus (CCHFV) complementary and viral RNA
	21956984	2011	Colorimetric nucleic acid testing assay for RNA virus detection based on circle-to-circle amplification of padlock probes
	21632768	2011	Crimean-Congo hemorrhagic fever virus activates endothelial cells
	21349180	2011	Quantitative analysis of particles, genomes and infectious particles in supernatants of haemorrhagic fever virus cell cultures
	19812268	2010	Differential activation profiles of Crimean-Congo hemorrhagic fever virus- and Dugbe virus-infected antigen-presenting cells
	19570561	2009	Crimean Congo hemorrhagic fever virus infects human monocyte-derived dendritic cells
	19161643	2009	Genetic relationship in southern African Crimean-Congo haemorrhagic fever virus isolates: evidence for occurrence of reassortment
	19150104	2009	Microtubule-dependent and microtubule-independent steps in Crimean-Congo hemorrhagic fever virus replication cycle
	19088291	2009	Crimean-Congo hemorrhagic fever virus entry and replication is clathrin-, pH- and cholesterol-dependent
	18551619	2008	Crimean-Congo hemorrhagic fever virus delays activation of the innate immune response
	18446221	2008	Processing of genome 5' termini as a strategy of negative-strand RNA viruses to avoid RIG-I-dependent interferon induction
	18197964	2008	The complete genome sequence of a Crimean-Congo hemorrhagic fever virus isolated from an endemic region in Kosovo
	16912331	2006	Crimean-Congo hemorrhagic fever virus genomics and global diversity
	16632039	2006	Exogenous nitric oxide inhibits Crimean Congo hemorrhagic fever virus
	16352575	2006	Crimean-congo hemorrhagic fever virus glycoprotein precursor is cleaved by Furin-like and SKI-1 proteases to generate a novel 38-kilodalton glycoprotein
	16298979	2005	Co-evolutionary patterns of variation in small and large RNA segments of Crimean-Congo hemorrhagic fever virus
	16298978	2005	Presence of broadly reactive and group-specific neutralizing epitopes on newly described isolates of Crimean-Congo hemorrhagic fever virus
	15858000	2005	Cellular localization and antigenic characterization of crimean-congo hemorrhagic fever virus glycoproteins
	15648072	2005	Genetic characterization of the M RNA segment of a Balkan Crimean-Congo hemorrhagic fever virus strain
	15448369	2004	Evidence of segment reassortment in Crimean-Congo haemorrhagic fever virus
	15084400	2004	Crimean-Congo haemorrhagic fever virus: sequence analysis of the small RNA segments from a collection of viruses world wide
	15047845	2004	Human MxA protein inhibits the replication of Crimean-Congo hemorrhagic fever virus
	15033562	2004	Crimean-Congo hemorrhagic fever virus genome L RNA segment and encoded protein
	14635015	2004	Role of actin filaments in targeting of Crimean Congo hemorrhagic fever virus nucleocapsid protein to perinuclear regions of mammalian cells
	12141973	2002	Genetic detection and isolation of crimean-congo hemorrhagic fever virus, Kosovo, Yugoslavia
	12072526	2002	Characterization of the glycoproteins of Crimean-Congo hemorrhagic fever virus
	11825944	2002	Immunofluorescence technique using HeLa cells expressing recombinant nucleoprotein for detection of immunoglobulin G antibodies to Crimean-Congo hemorrhagic fever virus
	11749748	2002	Genetic characterization of the M RNA segment of Crimean Congo hemorrhagic fever virus strains, China
	17322717	2000	Isolation of Crimean-Congo hemorrhagic fever virus from ticks on imported Sudanese sheep in Saudi Arabia
	9825796	1998	Experimental infection of ostriches with Crimean-Congo haemorrhagic fever virus
	8270014	1993	Enzyme-linked immunosorbent assays for the detection of antibody to Crimean-Congo haemorrhagic fever virus in the sera of livestock and wild vertebrates
	8320308	1993	Antigen-capture enzyme-linked immunosorbent assay for detection and quantification of Crimean-Congo hemorrhagic fever virus in the tick, Hyalomma truncatum
	1404255	1992	Replication and tissue tropisms of Crimean-Congo hemorrhagic fever virus in experimentally infected adult Hyalomma truncatum (Acari: Ixodidae)
	1529645	1992	Expression of the nucleocapsid protein of Dugbe virus and antigenic cross-reactions with other nairoviruses
	1771294	1991	Transmission of Crimean-Congo haemorrhagic fever virus from experimentally infected sheep to Hyalomma truncatum ticks
	2117664	1990	Replication of Crimean-Congo hemorrhagic fever virus in four species of ixodid ticks (Acari) infected experimentally
	2510529	1989	Inhibition of Crimean-Congo hemorrhagic fever viral infectivity yields in vitro by ribavirin
	3146583	1988	Use of heat inactivated viral haemorrhagic fever antigens in serological assays
	3095367	1986	Comparison of methods for isolation and titration of Crimean-Congo hemorrhagic fever virus
	6200490	1984	A method for increasing the surface details of resin embedded viruses using Congo/Crimean haemorrhagic fever virus as a model
SW-13	36184852	2022	Accelerated DNA vaccine regimen provides protection against Crimean-Congo hemorrhagic fever virus challenge in a macaque model
	36049554	2022	Design and evaluation of neutralizing and fusion inhibitory peptides to Crimean-Congo hemorrhagic fever virus
	35907368	2022	Replicating RNA vaccination elicits an unexpected immune response that efficiently protects mice against lethal Crimean-Congo hemorrhagic fever virus challenge
	35587473	2022	The host inflammatory response contributes to disease severity in Crimean-Congo hemorrhagic fever virus infected mice
	35437144	2022	Multi-omics insights into host-viral response and pathogenesis in Crimean-Congo hemorrhagic fever viruses for novel therapeutic target
	35271569	2022	Degenerate sequence-based CRISPR diagnostic for Crimean-Congo hemorrhagic fever virus
	34613808	2021	Virus-Derived DNA Forms Mediate the Persistent Infection of Tick Cells by Hazara Virus and Crimean-Congo Hemorrhagic Fever Virus
	33869079	2021	Differential Cell Line Susceptibility to Crimean-Congo Hemorrhagic Fever Virus
	33504869	2021	Purification of Crimean-Congo hemorrhagic fever virus nucleoprotein and its utility for serological diagnosis
	33416494	2021	Immunocompetent mouse model for Crimean-Congo hemorrhagic fever virus
	33257849	2021	A DNA-based vaccine protects against Crimean-Congo haemorrhagic fever virus disease in a Cynomolgus macaque model
	33232320	2020	Hazara virus and Crimean-Congo Hemorrhagic Fever Virus show a different pattern of entry in fully-polarized Caco-2 cell line
	33084573	2020	A single mutation in Crimean-Congo hemorrhagic fever virus discovered in ticks impairs infectivity in human cells
	32931521	2020	ISG15 overexpression compensates the defect of Crimean-Congo hemorrhagic fever virus polymerase bearing a protease-inactive ovarian tumor domain
	32790668	2020	Crimean-Congo hemorrhagic fever virus strains Hoti and Afghanistan cause viremia and mild clinical disease in cynomolgus monkeys
	32704046	2020	Characterization of a novel STAT 2 knock-out hamster model of Crimean-Congo hemorrhagic fever virus pathogenesis
	32630501	2020	Differential Growth Characteristics of Crimean-Congo Hemorrhagic Fever Virus in Kidney Cells of Human and Bovine Origin
	32251473	2020	Dual RNA-Seq characterization of host and pathogen gene expression in liver cells infected with Crimean-Congo Hemorrhagic Fever Virus
	31996434	2020	Structure and Characterization of Crimean-Congo Hemorrhagic Fever Virus GP38
	31557262	2019	Persistent Crimean-Congo hemorrhagic fever virus infection in the testes and within granulomas of non-human primates with latent tuberculosis
	31527460	2019	Immunological Analysis of a CCHFV mRNA Vaccine Candidate in Mouse Models
	31309159	2019	GP38-targeting monoclonal antibodies protect adult mice against lethal Crimean-Congo hemorrhagic fever virus infection
	31292241	2019	Crimean-Congo Hemorrhagic Fever Mouse Model Recapitulating Human Convalescence
	30857305	2019	Bovine Herpesvirus Type 4 (BoHV-4) Vector Delivering Nucleocapsid Protein of Crimean-Congo Hemorrhagic Fever Virus Induces Comparable Protective Immunity against Lethal Challenge in IFNα/β/γR-/- Mice Models
	30658445	2019	Co-Delivery Effect of CD24 on the Immunogenicity and Lethal Challenge Protection of a DNA Vector Expressing Nucleocapsid Protein of Crimean Congo Hemorrhagic Fever Virus
	30036960	2018	Interactions of Human Dermal Dendritic Cells and Langerhans Cells Treated with Hyalomma Tick Saliva with Crimean-Congo Hemorrhagic Fever Virus
	30011277	2018	Nucleocapsid protein-based vaccine provides protection in mice against lethal Crimean-Congo hemorrhagic fever virus challenge
	29632370	2018	A cynomolgus macaque model for Crimean-Congo haemorrhagic fever
	29024765	2017	Identification of 2'-deoxy-2'-fluorocytidine as a potent inhibitor of Crimean-Congo hemorrhagic fever virus replication using a recombinant fluorescent reporter virus
	28877473	2017	Crimean-Congo Hemorrhagic Fever Virus suppresses Innate Immune Responses via a Ubiquitin and ISG15 Specific Protease
	28842265	2017	Identification of broadly neutralizing monoclonal antibodies against Crimean-Congo hemorrhagic fever virus
	28836897	2017	Genomic Characterization of Crimean-Congo Hemorrhagic Fever Virus in Hyalomma Tick from Spain, 2014
	28482001	2017	Crimean-Congo Hemorrhagic Fever in Humanized Mice Reveals Glial Cells as Primary Targets of Neurological Infection
	27512070	2016	Heat Shock Protein 70 Family Members Interact with Crimean-Congo Hemorrhagic Fever Virus and Hazara Virus Nucleocapsid Proteins and Perform a Functional Role in the Nairovirus Replication Cycle
	27272940	2016	Protective effects of a Modified Vaccinia Ankara-based vaccine candidate against Crimean-Congo Haemorrhagic Fever virus require both cellular and humoral responses
	26574543	2016	The Non-structural Protein of Crimean-Congo Hemorrhagic Fever Virus Disrupts the Mitochondrial Membrane Potential and Induces Apoptosis
	26684523	2015	Crimean-Congo Hemorrhagic Fever Virus Subunit Vaccines Induce High Levels of Neutralizing Antibodies But No Protection in STAT1 Knockout Mice
	26223644	2015	RIG-I Mediates an Antiviral Response to Crimean-Congo Hemorrhagic Fever Virus
	25933376	2015	Recovery of Recombinant Crimean Congo Hemorrhagic Fever Virus Reveals a Function for Non-structural Glycoproteins Cleavage by Furin
	25810550	2015	A virus-like particle system identifies the endonuclease domain of Crimean-Congo hemorrhagic fever virus
	25649667	2015	Molecular and serological findings in suspected patients with Crimean-Congo hemorrhagic fever virus in Iran
	25481756	2015	Crimean-Congo haemorrhagic fever replication interplays with regulation mechanisms of apoptosis
	24621656	2014	A novel vaccine against Crimean-Congo Haemorrhagic Fever protects 100% of animals against lethal challenge in a mouse model
	23417661	2013	Lethal Crimean-Congo hemorrhagic fever virus infection in interferon α/β receptor knockout mice is associated with high viral loads, proinflammatory responses, and coagulopathy
	22906394	2013	Application of the pseudo-plaque assay for detection and titration of Crimean-Congo hemorrhagic fever virus
	20739514	2010	Pathogenesis and Immune Response of Crimean-Congo Hemorrhagic Fever Virus in a STAT-1 Knockout Mouse Model
	17409136	2007	Identification of a novel C-terminal cleavage of Crimean-Congo hemorrhagic fever virus PreGN that leads to generation of an NSM protein
	17197010	2007	N-linked glycosylation of Gn (but not Gc) is important for Crimean Congo hemorrhagic fever virus glycoprotein localization and transport
	16352575	2006	Crimean-congo hemorrhagic fever virus glycoprotein precursor is cleaved by Furin-like and SKI-1 proteases to generate a novel 38-kilodalton glycoprotein
	16195783	2006	Complete L segment coding-region sequences of Crimean Congo hemorrhagic fever virus strains from the Russian Federation and Tajikistan
	15850490	2005	Intracellular localization of Crimean-Congo Hemorrhagic Fever (CCHF) virus glycoproteins
	15503207	2004	Genetic analysis of the M RNA segment of Crimean-Congo hemorrhagic fever virus strains involved in the recent outbreaks in Russia
	15033561	2004	Sequence determination of the Crimean-Congo hemorrhagic fever virus L segment
	15026198	2004	A simple assay for determining antiviral activity against Crimean-Congo hemorrhagic fever virus
	14976418	2004	Genetic characterization of the M RNA segment of Crimean-Congo hemorrhagic fever virus strains isolated in Russia and Tajikistan
	12719591	2003	Reverse genetics for crimean-congo hemorrhagic fever virus
	12692285	2003	Genetic variability of Crimean-Congo haemorrhagic fever virus in Russia and Central Asia
	12072526	2002	Characterization of the glycoproteins of Crimean-Congo hemorrhagic fever virus
	8840695	1996	Transmission of Crimean-Congo hemorrhagic fever virus by Hyalomma impeltatum (Acari:Ixodidae) after experimental infection
	8279818	1993	Ribavirin efficacy in an in vivo model of Crimean-Congo hemorrhagic fever virus (CCHF) infection
	8320308	1993	Antigen-capture enzyme-linked immunosorbent assay for detection and quantification of Crimean-Congo hemorrhagic fever virus in the tick, Hyalomma truncatum
	8459431	1993	Experimental vector incompetence of a soft tick, Ornithodoros sonrai (Acari: Argasidae), for Crimean-Congo hemorrhagic fever virus
	1404255	1992	Replication and tissue tropisms of Crimean-Congo hemorrhagic fever virus in experimentally infected adult Hyalomma truncatum (Acari: Ixodidae)
	2117664	1990	Replication of Crimean-Congo hemorrhagic fever virus in four species of ixodid ticks (Acari) infected experimentally
	2112292	1990	RNA probes detect nucleotide sequence homology between members of two different nairovirus serogroups
	2493203	1989	Experimental transmission of Crimean-Congo hemorrhagic fever virus by Hyalomma truncatum Koch
HuH-7	36049554	2022	Design and evaluation of neutralizing and fusion inhibitory peptides to Crimean-Congo hemorrhagic fever virus
	35587473	2022	The host inflammatory response contributes to disease severity in Crimean-Congo hemorrhagic fever virus infected mice
	35437144	2022	Multi-omics insights into host-viral response and pathogenesis in Crimean-Congo hemorrhagic fever viruses for novel therapeutic target
	33869079	2021	Differential Cell Line Susceptibility to Crimean-Congo Hemorrhagic Fever Virus
	33654101	2021	A CCHFV DNA vaccine protects against heterologous challenge and establishes GP38 as immunorelevant in mice
	33084573	2020	A single mutation in Crimean-Congo hemorrhagic fever virus discovered in ticks impairs infectivity in human cells
	32455700	2020	The Crimean-Congo Hemorrhagic Fever Virus NSm Protein Is Dispensable for Growth In Vitro and Disease in Ifnar-/- Mice
	31557262	2019	Persistent Crimean-Congo hemorrhagic fever virus infection in the testes and within granulomas of non-human primates with latent tuberculosis
	31337717	2019	Stable Occupancy of the Crimean-Congo Hemorrhagic Fever Virus-Encoded Deubiquitinase Blocks Viral Infection
	31309159	2019	GP38-targeting monoclonal antibodies protect adult mice against lethal Crimean-Congo hemorrhagic fever virus infection
	30111561	2018	Exploring Crimean-Congo Hemorrhagic Fever Virus-Induced Hepatic Injury Using Antibody-Mediated Type I Interferon Blockade in Mice
	29024765	2017	Identification of 2'-deoxy-2'-fluorocytidine as a potent inhibitor of Crimean-Congo hemorrhagic fever virus replication using a recombinant fluorescent reporter virus
	28836897	2017	Genomic Characterization of Crimean-Congo Hemorrhagic Fever Virus in Hyalomma Tick from Spain, 2014
	25933376	2015	Recovery of Recombinant Crimean Congo Hemorrhagic Fever Virus Reveals a Function for Non-structural Glycoproteins Cleavage by Furin
	25693189	2015	Antagonistic antiviral activity between IFN-lambda and IFN-alpha against lethal Crimean-Congo hemorrhagic fever virus in vitro
	18551619	2008	Crimean-Congo hemorrhagic fever virus delays activation of the innate immune response
BSR-T7/5	34077751	2021	Protective neutralizing antibodies from human survivors of Crimean-Congo hemorrhagic fever
	33084573	2020	A single mutation in Crimean-Congo hemorrhagic fever virus discovered in ticks impairs infectivity in human cells
	32455700	2020	The Crimean-Congo Hemorrhagic Fever Virus NSm Protein Is Dispensable for Growth In Vitro and Disease in Ifnar-/- Mice
	31790513	2019	Fluorescent Crimean-Congo hemorrhagic fever virus illuminates tissue tropism patterns and identifies early mononuclear phagocytic cell targets in Ifnar-/- mice
	31337717	2019	Stable Occupancy of the Crimean-Congo Hemorrhagic Fever Virus-Encoded Deubiquitinase Blocks Viral Infection
	28877473	2017	Crimean-Congo Hemorrhagic Fever Virus suppresses Innate Immune Responses via a Ubiquitin and ISG15 Specific Protease
	26223644	2015	RIG-I Mediates an Antiviral Response to Crimean-Congo Hemorrhagic Fever Virus
	25933376	2015	Recovery of Recombinant Crimean Congo Hemorrhagic Fever Virus Reveals a Function for Non-structural Glycoproteins Cleavage by Furin
